# Supplementary material for: Analysis of herbivore-responsive long noncoding ribonucleic acids reveals a subset of small peptide-coding transcripts in Nicotiana tabacum
Source: Front Plant Sci. 2022 Sep 23;13:971400. doi: 10.3389/fpls.2022.971400 (PMC9538394; doi:10.3389/fpls.2022.971400)
Supplement: Supplementary file 1 [file Table_1.XLSX]

## Sheet: Table S1
Supplementary Table S1: The information for RNA-seq datasets.
Note: CK means control samples; OS means oral secretion treated samples; 0, 0_25, 0_5, 1, 3, 8, 24 means different time points; 1,2,3 means three replicates
ID	Reads num	aligned concordantly 0 times	aligned concordantly exactly 1 time	aligned concordantly >1 times	aligned discordantly 1 time	aligned 0 times concordantly or discordantly;	mates make up the pairs	aligned 0 times	aligned exactly 1 time	aligned >1 times	align rate
CK_0_1	46789021	21436437	13831397	11521187	786910	20649527	41299054	4508434	6602603	30188017	0.9518
CK_0_2	43637215	20036901	13591433	10008881	743850	19293051	38586102	6536360	5845550	26204192	0.9251
CK_0_3	47277875	20405646	15186932	11685297	810732	19594914	39189828	6378495	6053785	26757548	0.9325
CK0_25_1	51071258	21902344	15707841	13461073	918156	20984188	41968376	4313184	7188038	30467154	0.9578
CK0_25_2	42362807	18436002	13446852	10479953	741234	17694768	35389536	5364855	5645938	24378743	0.9367
CK0_25_3	45072671	20045365	14039723	10987583	789608	19255757	38511514	4095546	6385439	28030529	0.9546
CK0_5_1	46458361	20254920	14407463	11795978	817708	19437212	38874424	4060998	6595538	28217888	0.9563
CK0_5_2	42664378	18842857	13340872	10480649	712710	18130147	36260294	5704454	5507976	25047864	0.9331
CK0_5_3	42226746	18028777	13320027	10877942	706016	17322761	34645522	4055680	5775897	24813945	0.952
CK_1_1	37708137	16739030	11084314	9884793	642149	16096881	32193762	3066073	5343060	23784629	0.9593
CK_1_2	34245989	15890509	10683587	7671893	506423	15384086	30768172	8651261	4085068	18031843	0.8737
CK_1_3	41659136	18883208	12029369	10746559	664505	18218703	36437406	4952896	5682417	25802093	0.9406
CK_3_1	39723707	17643451	11830346	10249910	665046	16978405	33956810	3102649	5623734	25230427	0.9609
CK_3_2	37140899	17609103	10670050	8861746	600572	17008531	34017062	8468509	4502663	21045890	0.886
CK_3_3	44369321	19166793	12492679	12709849	660060	18506733	37013466	4964545	5848375	26200546	0.9441
CK_8_1	35147161	14665893	11534684	8946584	537905	14127988	28255976	6437246	4126261	17692469	0.9084
CK_8_2	38309142	14646042	12480489	11182611	625704	14020338	28040676	4113854	4845851	19080971	0.9463
CK_8_3	34547474	14960799	10673155	8913520	524141	14436658	28873316	5635849	4329748	18907719	0.9184
CK_24_1	39969614	16733845	12460576	10775193	627880	16105965	32211930	6089675	4860884	21261371	0.9238
CK_24_2	42413603	17559976	13380329	11473298	713413	16846563	33693126	3732713	5488581	24471832	0.956
CK_24_3	36876677	15902853	11284882	9688942	572817	15330036	30660072	7420296	4390476	18849300	0.8994
OS0_25_1	38777815	17744502	10916726	10116587	550411	17194091	34388182	7285606	4810994	22291582	0.9061
OS0_25_2	53110468	20673560	17149183	15287725	908858	19764702	39529404	4598585	7112624	27818195	0.9567
OS0_25_3	52525861	22216905	15300743	15008213	898029	21318876	42637752	6475091	7288504	28874157	0.9384
OS0_5_1	48923660	23836221	12268253	12819186	689364	23146857	46293714	13688019	6158236	26447459	0.8601
OS0_5_2	36290330	15199200	11361064	9730066	627338	14571862	29143724	4710270	4633388	19800066	0.9351
OS0_5_3	53820860	24119186	15943277	13758397	912555	23206631	46413262	5300462	8042144	33070656	0.9508
OS_1_1	51049852	23482907	14671277	12895668	826683	22656224	45312448	5125025	7216603	32970820	0.9498
OS_1_2	46446800	21374428	13950741	11121631	821047	20553381	41106762	4122545	6972485	30011732	0.9556
OS_1_3	48933074	21419230	15040652	12473192	805188	20614042	41228084	5499240	6854334	28874510	0.9438
OS_3_1	42107599	20511861	11532796	10062942	669088	19842773	39685546	2357680	6803387	30524479	0.972
OS_3_2	44410179	19849063	13517276	11043840	661863	19187200	38374400	3380896	6261718	28731786	0.9619
OS_3_3	46079700	20650251	13419026	12010423	753457	19896794	39793588	2760469	6762647	30270472	0.97
OS_8_1	38694206	12238564	13719158	12736484	564006	11674558	23349116	2507788	3958761	16882567	0.9676
OS_8_2	43577022	17816398	14689026	11071598	652835	17163563	34327126	4194404	5613995	24518727	0.9519
OS_8_3	42762068	17872965	13501651	11387452	641463	17231502	34463004	2897239	5463759	26102006	0.9661
OS_24_1	49047249	20951464	16483866	11611919	862914	20088550	40177100	4480586	6877920	28818594	0.9543
OS_24_2	50434252	21443232	15589730	13401290	832468	20610764	41221528	3086562	7406011	30728955	0.9694
OS_24_3	35790462	13082821	12146624	10561017	529746	12553075	25106150	3072729	4018842	18014579	0.9571

## Sheet: Table S2
Supplementary Table S2: The ERRAT test scores by the SAVES server for ten predicted 3D models.
ID	ERRAT scores
MSTRG.4229	94.2308
MSTRG.4696	27.2727
MSTRG.6094	100
MSTRG.6398	94.7368
MSTRG.6487	81.6667
MSTRG.6527	86.1878
MSTRG.6581	93.4783
MSTRG.6667	92.0635
MSTRG.6938	97.2222
NTAB_LNC008029	100
NTAB_LNC016964	91.1111
